# Supplementary material for: NMR Assignments of Six Asymmetrical N-Nitrosamine Isomers Determined in an Active Pharmaceutical Ingredient by DFT Calculations
Source: Molecules. 2022 Jul 25;27(15):4749. doi: 10.3390/molecules27154749 (PMC9331877; doi:10.3390/molecules27154749)
Supplement: Supplementary file 1 [file molecules-27-04749-s001.zip]

Archive with 1 entries (1 files):
- molecules-1780394-supplementary.pdf
